# Supplementary material for: Immunobiology and Cytokine Modulation of the Pediatric Brain Tumor Microenvironment: A Scoping Review
Source: Cancers (Basel). 2023 Jul 18;15(14):3655. doi: 10.3390/cancers15143655 (PMC10377457; doi:10.3390/cancers15143655)
Supplement: Supplementary file 1 [file cancers-15-03655-s001.zip]

Archive with 1 entries (1 files):
- cancers-2459297-supplementary.pdf
